# Supplementary material for: Maximal inhibitory effect of MOV10 on LINE-1 retrotransposition requires both the MOV10/LINE-1 association and granule formation
Source: PLoS Genet. 2025 May 23;21(5):e1011709. doi: 10.1371/journal.pgen.1011709 (PMC12140422; doi:10.1371/journal.pgen.1011709)
Supplement: S1 Data — Data used to generate graphs in all figures. (XLSX) [file pgen.1011709.s006.xlsx]

## Sheet: Sheet1
Fig 1D
	Ctrl	WT	1-906	1-863	1-727	1-675	1-644	1-547	1-523	1-92
	100	15	39	30	43	37	66	94	84	76
	100	13	34	27	54	38	63	103	101	84
	100	16	37	34	47	42	64	106	89	104
	Dunnett's multiple comparisons test	Mean Diff.	95.00% CI of diff.	Significant?	Summary	Adjusted P Value			Dunnett's multiple comparisons test	Mean Diff.	95.00% CI of diff.	Significant?	Summary	Adjusted P Value
	WT vs. 1-906	-22	-36.92 to -7.080	Yes	**	0.0023			1-906 vs. 1-863	6.333	-1.774 to 14.44	No	ns	0.1383
	WT vs. 1-863	-15.67	-30.59 to -0.7463	Yes	*	0.0368			1-906 vs. 1-727	-11.33	-19.44 to -3.226	Yes	**	0.0078
	WT vs. 1-727	-33.33	-48.25 to -18.41	Yes	****	<0.0001			1-906 vs. 1-675	-2.333	-10.44 to 5.774	No	ns	0.8202
	WT vs. 1-675	-24.33	-39.25 to -9.413	Yes	***	0.0008			1-906 vs. 1-644	-27.67	-35.77 to -19.56	Yes	****	<0.0001
	WT vs. 1-644	-49.67	-64.59 to -34.75	Yes	****	<0.0001
Fig 1E
	WT	1-906	1-863	1-727	1-675	1-644	1-547	1-523	1-92
	100	72	82	67	74	40	7	19	28
	100	76	84	53	71	43	-3	-1	18
	100	75	79	63	69	43	-7	13	-5
	Dunnett's multiple comparisons test	Mean Diff.	95.00% CI of diff.	Significant?	Summary	Adjusted P Value
	WT vs. 1-906	0.2567	0.07525 to 0.4381	Yes	**	0.0039
	1-906 vs. 1-863	-0.07333	-0.2650 to 0.1183	No	ns	0.782
	1-906 vs. 1-727	0.1333	-0.05834 to 0.3250	No	ns	0.247
	1-906 vs. 1-675	0.03	-0.1617 to 0.2217	No	ns	0.9958
	1-675 vs. 1-644	0.2933	0.06869 to 0.5180	Yes	*	0.0119
	1-644 vs. 1-547	0.43	0.1815 to 0.6785	Yes	**	0.0028
	1-547 vs. 1-523	-0.1133	-0.3976 to 0.1710	No	ns	0.4603
	1-547 vs. 1-92	-0.1467	-0.4310 to 0.1376	No	ns	0.307
Fig 2D
	Ctrl	WT	532-1003	563-1003	649-1003	684-1003	734-1003
	100	13	22	32	87	60	109
	100	23	26	39	79	97	94
	100	25	32	46	94	93	102
	Dunnett's multiple comparisons test	Mean Diff.	95.00% CI of diff.	Significant?	Summary	Adjusted P Value
	control vs. WT	79.67	56.92 to 102.4	Yes	****	<0.0001
	control vs. 532-1003	73.33	50.58 to 96.08	Yes	****	<0.0001
	control vs. 563-1003	61	38.25 to 83.75	Yes	****	<0.0001
	control vs. 649-1003	13.33	-9.417 to 36.08	No	ns	0.3775
	control vs. 684-1003	16.67	-6.084 to 39.42	No	ns	0.197
	control vs. 734-1003	-1.667	-24.42 to 21.08	No	ns	0.9997
Fig 2E
	WT	532-1003	563-1003	649-1003	684-1003	734-1003
	100	90	80	10	40	-10
	100	90	80	30	0	10
	100	90	70	10	10	0
	Dunnett's multiple comparisons test	Mean Diff.	95.00% CI of diff.	Significant?	Summary	Adjusted P Value
	WT vs. 532-1003	10	-15.59 to 35.59	No	ns	0.6897
	WT vs. 563-1003	23.33	-2.254 to 48.92	No	ns	0.078
	WT vs. 649-1003	83.33	57.75 to 108.9	Yes	****	<0.0001
	WT vs. 684-1003	83.33	57.75 to 108.9	Yes	****	<0.0001
	WT vs. 734-1003	100	74.41 to 125.6	Yes	****	<0.0001
Fig 3A
	control	WT	1-906	1-863	1-727	1-675	1-644	1-547	1-523	1-92
	100	23.45	35.84	47.94	53.18	65.81	64.52	99.27	103.85	100.26
	100	18.04	42.04	28.15	33.85	70.78	47.73	94.55	88.49	77.03
	100	19.27	37.76	37.21	45.28	66.46	50.83	94.22	97.34	103.99
	Dunnett's multiple comparisons test	Mean Diff.	95.00% CI of diff.	Significant?	Summary	Adjusted P Value
	control vs. WT	79.75	61.72 to 97.77	Yes	****	<0.0001
	control vs. 1-906	61.45	43.43 to 79.48	Yes	****	<0.0001
	control vs. 1-863	62.23	44.21 to 80.26	Yes	****	<0.0001
	control vs. 1-727	55.9	37.87 to 73.92	Yes	****	<0.0001
	control vs. 1-675	32.32	14.29 to 50.34	Yes	***	0.0003
	control vs. 1-644	45.65	27.62 to 63.67	Yes	****	<0.0001
	control vs. 1-547	3.987	-14.04 to 22.01	No	ns	0.9925
	control vs. 1-523	3.44	-14.59 to 21.47	No	ns	0.9967
	control vs. 1-92	6.24	-11.79 to 24.27	No	ns	0.9065
Fig 3B
	control	WT	532-1003	563-1003	649-1003	684-1003	734-1003
	100	38.69	36.35	48.97	80.42	97.94	75.29
	100	26.24	42.34	40.61	81.31	73.59	112.51
	100	24.27	36.29	47.29	75.87	89.28	106.28
	Dunnett's multiple comparisons test	Mean Diff.	95.00% CI of diff.	Significant?	Summary	Adjusted P Value
	control vs. WT	70.27	47.33 to 93.20	Yes	****	<0.0001
	control vs. 532-1003	61.67	38.74 to 84.61	Yes	****	<0.0001
	control vs. 563-1003	54.38	31.44 to 77.31	Yes	****	<0.0001
	control vs. 649-1003	20.8	-2.131 to 43.74	No	ns	0.082
	control vs. 684-1003	13.06	-9.871 to 36.00	No	ns	0.4033
	control vs. 734-1003	1.973	-20.96 to 24.91	No	ns	0.9996
Fig 3D
	Ctrl	WT	1-906	1-547	563-1003	649-1003
	1	0.47	0.64	0.76	0.68	1.03
	1	0.34	0.58	0.81	0.52	0.94
	1	0.42	0.53	0.97	0.47	0.93
	Dunnett's multiple comparisons test	Mean Diff.	95.00% CI of diff.	Significant?	Summary	Adjusted P Value
	Ctrl vs. WT	0.59	0.4105 to 0.7695	Yes	****	<0.0001
	Ctrl vs. 1-906	0.4133	0.2339 to 0.5928	Yes	***	0.0001
	Ctrl vs. 1-547	0.1533	-0.02612 to 0.3328	No	ns	0.1037
	Ctrl vs. 563-1003	0.4433	0.2639 to 0.6228	Yes	****	<0.0001
	Ctrl vs. 649-1003	0.03333	-0.1461 to 0.2128	No	ns	0.9733
Fig 3G
	PC-L1	WT-L1	Δ907-1003-L1	Δ563-675aa-L1	Δ563-675/907-1003-L1
	100	30.2544	57.9164	105.517	140.805
	100	36.365	67.9709	136.991	104.489
	100	43.5203	58.8812	133.921	113.366
	Dunnett's multiple comparisons test	Mean Diff.	95.00% CI of diff.	Significant?	Summary	Adjusted P Value
	PC-L1 vs. WT-L1	63.29	34.69 to 91.89	Yes	***	0.0003
	PC-L1 vs. Δ907-1003-L1	38.41	9.810 to 67.01	Yes	*	0.01
	PC-L1 vs. Δ563-675aa-L1	-25.48	-54.08 to 3.123	No	ns	0.0835
	PC-L1 vs. Δ563-675/907-1003-L1	-19.55	-48.15 to 9.046	No	ns	0.2131
Fig 5B
	Ctrl	WT	1-906	WT+684-1003	1-906+684-1003
	100	11.5712	53.3049	45.3193	73.8984
	99.9999	13.9529	55.4145	48.4636	53.8105
	99.9998	9.51743	43.3984	39.2282	50.9532
	Dunnett's multiple comparisons test	Mean Diff.	95.00% CI of diff.	Significant?	Summary	Adjusted P Value
	WT vs. 1-906	-39.02	-56.64 to -21.41	Yes	***	0.0006
	WT vs. WT+684-1003	-32.66	-50.27 to -15.04	Yes	**	0.0018
	WT+684-1003 vs. 1-906+684-1003	-15.22	-31.03 to 0.5969	No	ns	0.0597
Fig 5F
	Ctrl	WT	1-906	delC-GIM	delC-CTD
	100	26.4346	34.0577	34.0275	37.1105
	100	25.4101	41.1059	39.9164	40.1571
	100	26.4265	39.0706	44.2907	47.0506
	Dunnett's multiple comparisons test	Mean Diff.	95.00% CI of diff.	Significant?	Summary	Adjusted P Value
	1-906 vs. delC-GIM	-1.333	-12.26 to 9.598	No	ns	0.9164
	1-906 vs. delC-CTD	-3.36	-14.29 to 7.571	No	ns	0.6095
S2B Fig
		total cells	GFP-positive cells	total cells	GFP-positive cells	total cells	GFP-positive cells		GFP-positive cells/total cells				Dunnett's multiple comparisons test	Mean Diff.	95.00% CI of diff.	Significant?	Summary	Adjusted P Value
	WT	17	5	16	5	65	7		29.4118	31.25	10.7692		WT vs. 1-906	3.531	-13.62 to 20.68	No	ns	0.9991
	1-906	28	3	31	6	13	4		10.7143	19.3548	30.7692		WT vs. 1-863	3.49	-13.66 to 20.64	No	ns	0.9991
	1-863	32	6	35	8	62	12		18.75	22.8571	19.3548		WT vs. 1-727	7.435	-9.714 to 24.58	No	ns	0.8126
	1-727	21	5	29	2	38	7		23.8095	6.89655	18.4211		WT vs. 1-675	7.985	-9.163 to 25.13	No	ns	0.7495
	1-675	46	7	31	6	31	4		15.2174	19.3548	12.9032		WT vs. 1-644	11.09	-6.056 to 28.24	No	ns	0.3811
	1-644	47	4	35	6	24	3		8.51064	17.1429	12.5		WT vs. 1-547	10	-7.147 to 27.15	No	ns	0.5017
	1-547	37	2	36	6	62	12		5.40541	16.6667	19.3548		WT vs. 1-523	7.715	-9.433 to 24.86	No	ns	0.7811
	1-523	42	6	20	2	25	6		14.2857	10	24		WT vs. 1-92	3.132	-14.02 to 20.28	No	ns	0.9992
	1-92	11	3	14	3	30	4		27.2727	21.4286	13.3333		WT vs. 532-1003	9.212	-7.936 to 26.36	No	ns	0.5979
	532-1003	46	4	60	14	51	6		8.69565	23.3333	11.7647		WT vs. 563-1003	10.96	-6.187 to 28.11	No	ns	0.3946
	563-1003	44	7	67	4	30	5		15.9091	5.97015	16.6667		WT vs. 649-1003	8.226	-8.922 to 25.37	No	ns	0.7204
	649-1003	21	4	42	4	22	4		19.0476	9.52381	18.1818		WT vs. 684-1003	12	-5.153 to 29.14	No	ns	0.2959
	684-1003	43	7	49	3	46	6		16.2791	6.12245	13.0435		WT vs. 734-1003	-0.7368	-17.89 to 16.41	No	ns	0.9999
	734-1003	23	4	16	4	16	5		17.3913	25	31.25
S2C Fig
	WT	1.909	1.858	2.121		Dunnett's multiple comparisons test	Mean Diff.	95.00% CI of diff.	Significant?	Summary	Adjusted P Value
	1-906	1.864	1.867	1.674		WT vs. 1-906	0.161	-0.1055 to 0.4275	No	ns	0.4605
	1-863	1.824	1.907	1.872		WT vs. 1-863	0.095	-0.1715 to 0.3615	No	ns	0.9298
	1-727	1.866	1.783	1.936		WT vs. 1-727	0.101	-0.1655 to 0.3675	No	ns	0.9015
	1-675	1.823	1.772	1.692		WT vs. 1-675	0.2	-0.06653 to 0.4665	No	ns	0.2273
	1-644	1.765	2.033	1.825		WT vs. 1-644	0.08867	-0.1779 to 0.3552	No	ns	0.9537
	1-547	1.809	1.856	1.905		WT vs. 1-547	0.106	-0.1605 to 0.3725	No	ns	0.8739
	1-523	1.983	1.671	1.705		WT vs. 1-523	0.1763	-0.09020 to 0.4429	No	ns	0.3557
	1-92	1.945	1.815	1.806		WT vs. 1-92	0.1073	-0.1592 to 0.3739	No	ns	0.866
	532-1003	1.848	1.902	1.956		WT vs. 532-1003	0.06067	-0.2059 to 0.3272	No	ns	0.9959
	563-1003	1.769	1.609	1.923		WT vs. 563-1003	0.1957	-0.07087 to 0.4622	No	ns	0.2479
	649-1003	1.695	1.832	1.876		WT vs. 649-1003	0.1617	-0.1049 to 0.4282	No	ns	0.4556
	684-1003	1.968	1.808	1.955		WT vs. 684-1003	0.052	-0.2145 to 0.3185	No	ns	0.9991
	734-1003	1.734	1.948	2.016		WT vs. 734-1003	0.06333	-0.2032 to 0.3299	No	ns	0.9932
S3 Fig
	WT	649-1003	684-1003	734-1003		Dunnett's multiple comparisons test	Mean Diff.	95.00% CI of diff.	Significant?	Summary	Adjusted P Value
	5.653	4.832	6.293	3.977		WT vs. 649-1003	16.32	9.170 to 23.47	Yes	****	<0.0001
	4.829	3.294	6.375	2.257		WT vs. 684-1003	16.46	9.537 to 23.39	Yes	****	<0.0001
	16.719	7.204	7.965	2.791		WT vs. 734-1003	14.19	6.739 to 21.63	Yes	****	<0.0001
	10.496	10.392	7.354	1.128
	5.567	8.254	6.243	12.257
	7.857	12.392	6.246	16.384
	14.294	8.242	5.384	13.213
	10.201	15.534	4.243	19.485
	12.487	23.283	10.73	24.314
	27.213	9.532	12.766	2.596
	2.826	11.858	15.392	22.354
	10.643	9.899	18.834	6.087
	10.487	13.462	32.87	43.284
	18.728	25.556	10.593	14.738
	25.845	7.482	40.223	17.395
	23.556	42.87	12.385	15.339
	17.414	24.294	14.243	26.565
	16.928	19.347	14.142	5.392
	49.941	31.304	25.234	3.385
	34.284	18.274	28.382	3.489
	22.743	17.314	23.931	27.376
	38.284	20.393	22.344	24.394
	30.971	16.203	16.392	16.378
	59.841	21.556	17.375	19.847
	45.113	9.274	19.843	12.476
	38.627	32.394	12.485	14.392
	129.338	19.848	9.293	34.128
	43.355	6.397	14.255	19.393
	47.113	4.928	21.254	20.486
	124.167	13.899	30.284	6.102
	14.1243	13.302	7.573	34.154
	53.355	37.456	22.385	2.365
	13.904	7.945	7.394	6.394
	12.493	3.391	13.842	41.128
	36.284	11.314	8.398	3.216
	11.071	4.294	9.485	4.154
	107.196	20.842	15.314	21.128
	36.368	10.485	3.386	11.171
	40.284	18.971	21.843	31.128
	76.912	13.314	38.286	1.193
	25.799	20.142	48.667	2.362
	15.285	15.899	7.378	22.845
	28.142	6.932	9.071	23.201
	33.456	9.953	11.382	31.281
	35.698	40.297	12.398	12.192
	21.899	68.669	15.903	36.291
	13.282	9.385	14.284	29.823
	31.192	12.387	14.924	40.291
	20.392	7.396	11.899	21.372
		5.375	6.756	2.931
		4.295	16.728	28.182
		7.372	7.657	30.832
		4.936	9.294	26.821
		4.284	9.286	12.843
		7.307	8.485	11.452
		6.362	10.394
		6.302	11.493
		20.396	7.745
		34.954	5.394
		28.392	7.071
		29.382	6.867
		3.284	17.345
		8.392	5.657
		2.827	15.385
		6.828	14.395
		4.828	60.284
			46.3927
			33.9631
			9.237
			10.532
			3.192
			8.173
			9.386
			8.376
			8.735
			7.756
			7.588
S4C Fig
	PC-L1	100	100	100
	WT-L1	32.32	46.39	41.39
	Δ966-1003-L1	43.08	33.96	45.5
	Dunnett's multiple comparisons test	Mean Diff.	95.00% CI of diff.	Significant?	Summary	Adjusted P Value
	WT-L1 vs. Δ966-1003-L1	-0.8133	-13.47 to 11.84	No	ns	0.9756
