# Supplementary material for: Maximal inhibitory effect of MOV10 on LINE-1 retrotransposition requires both the MOV10/LINE-1 association and granule formation
Source: PLoS Genet. 2025 May 23;21(5):e1011709. doi: 10.1371/journal.pgen.1011709 (PMC12140422; doi:10.1371/journal.pgen.1011709)
Supplement: S2 Data — Source data for western blots in all figures. (ZIP) [file pgen.1011709.s007.zip]

Archive with 9 entries (8 files):
- S2 data. Source data for Western bolts/
- S2 data. Source data for Western bolts/Fig 1B.tif
- S2 data. Source data for Western bolts/Fig 2B.tif
- S2 data. Source data for Western bolts/Fig 3C and 3F.tif
- S2 data. Source data for Western bolts/Fig 5A, 5B and 5D.tif
- S2 data. Source data for Western bolts/Fig 6A and 6B.tif
- S2 data. Source data for Western bolts/S2 Fig.tif
- S2 data. Source data for Western bolts/S4B Fig.tif
- S2 data. Source data for Western bolts/S5 Fig.tif
